# Supplementary material for: Delineating the genetic landscape of Charcot–Marie–tooth disease in Türkiye: Distinct distribution, rare phenotypes, and novel variants
Source: Eur J Neurol. 2025 Jan 8;32(1):e16572. doi: 10.1111/ene.16572 (PMC11707620; doi:10.1111/ene.16572)
Supplement: Supplementary file 1 — Table S1. Genetic features of the identified variants in our cohort. [file ENE-32-e16572-s001.xlsx]

## Sheet: Sheet1
Patient ID	Gene name	GRCh38_CHR	GRCh38 genomic position	Gene Symbol	HGVS transcript	HGVS Protein	Variant DNA position	Variant protein position	Zygosity	HGVS Genomic Coordinates (GRCh38)	HGMD/dbSNP ID	ACMG criteria	Pathogenicity
MPZ - 1/1	MPZ	1	161307332	MPZ	NM_000530.8	NP_000521.2	c.160T>C	p.Ser54Pro	Heterozygous	NC_000001.11:g.161307332A>G	CM994356	-	Recurrent pathogenic variant
MPZ - 2/2	MPZ	1	161307391	MPZ	NM_000530.8	NP_000521.2	c.101C>T	p.Thr34Ile	Heterozygous	NC_000001.11:g.161307391G>A	CM962644	-	Recurrent pathogenic variant
MPZ - 3/3	MPZ	1	161307332	MPZ	NM_000530.8	NP_000521.2	c.160T>C	p.Ser54Pro	Heterozygous	NC_000001.11:g.161307332A>G	CM994356	-	Recurrent pathogenic variant
MPZ - 4/4	MPZ	1	161306753	MPZ	NM_000530.8	NP_000521.2	c.403A>C	p.Ile135Leu	Heterozygous	NC_000001.11:g.161306753T>G	CM962645	-	Recurrent pathogenic variant
MPZ - 5/5	MPZ	1	161306873	MPZ	NM_000530.8	NP_000521.2	c.283T>G	p.Phe95Val	Heterozygous	NC_000001.11:g.161306873A>C	-	PM1, PM2, PM6, PP2	Novel likely pathogenic variant
MPZ - 6/6	MPZ	1	161306863	MPZ	NM_000530.8	NP_000521.2	c.293G>A	p.Arg98His	Heterozygous	NC_000001.11:g.161306863C>T	CM960978	-	Recurrent pathogenic variant
MPZ - 7/7	MPZ	1	161307284	MPZ	NM_000530.8	NP_000521.2	c.207_208insGT	p.Pro70Valfs*34	Heterozygous	NC_000001.11:g.161307284_161307285insAC	-	PVS1, PM2, PM6	Novel pathogenic variant
MPZ - 8/8	MPZ	1	161307366 / 161305962	MPZ	NM_000530.8	NP_000521.2	c.123_125del / c.661G>A	p.Val42del / p.Ala221Thr	Compound heterozygous	NC_000001.11:g.161307367_161307369del / NC_000001.11:g.161305962C>T	CD023270 / CM023103	-	Recurrent pathogenic variant
EGR2 - 1/1	EGR2	10	62813496	EGR2	NM_000399.5	NP_000390.2	c.1142G>A	p.Arg381His	Heterozygous	NC_000010.11:g.62813496C>T	CM004043	-	Recurrent pathogenic variant
PMP22 - 1/1	PMP22	17	15259155	PMP22	NM_000304.4	NP_000295.1	c.117G>A	p.Trp39*	Heterozygous	NC_000017.11:g.15259155C>T	BM1481958	-	Recurrent pathogenic variant
PMP22 - 2/2	PMP22	17	15260668	PMP22	NM_000304.4	NP_000295.1	c.60C>A	p.Phe20Leu	Heterozygous	NC_000017.11:g.15260668G>T	-	PS2, PM1, PM2, PP2	Novel likely pathogenic variant
PMP22 - 3/3	PMP22	17	15239508	PMP22	NM_000304.4	NP_000295.1	c.281del	p.Gly94Alafs*17	Heterozygous	NC_000017.11:g.15239514del	CD973137	-	Recurrent pathogenic variant
PMP22 - 4/4	PMP22	17	15239575	PMP22	NM_000304.4	NP_000295.1	c.215C>T	p.Ser72Leu	Heterozygous	NC_000017.11:g.15239575G>A	CM930593	-	Recurrent pathogenic variant
PMP22 - 5/5	PMP22	17	15239575	PMP22	NM_000304.4	NP_000295.1	c.215C>T	p.Ser72Leu	Heterozygous	NC_000017.11:g.15239575G>A	CM930593	-	Recurrent pathogenic variant
POLR3B - 1/1	POLR3B	12	106504119	POLR3B	NM_018082.6	NP_060552.4	c.3137G>A	p.Arg1046His	Heterozygous	NC_000012.12:g.106504119G>A	rs2038648611	-	Recurrent pathogenic variant
MFN2 - 1/1	MFN2	1	11997301	MFN2	NM_014874.4	NP_055689.1	c.479T>G	p.Val160Gly	Heterozygous	NC_000001.11:g.11997301T>G	CM158935	-	Recurrent pathogenic variant
MFN2 - 2/2	MFN2	1	11992584	MFN2	NM_014874.4	NP_055689.1	c.205G>T	p.Val69Phe	Heterozygous	NC_000001.11:g.11992584G>T	CM041389	-	Recurrent pathogenic variant
MFN2 2/3	MFN2	1	11992584	MFN2	NM_014874.4	NP_055689.1	c.205G>T	p.Val69Phe	Heterozygous	NC_000001.11:g.11992584G>T	CM041389	-	Recurrent pathogenic variant
MFN2 2/4	MFN2	1	11992584	MFN2	NM_014874.4	NP_055689.1	c.205G>T	p.Val69Phe	Heterozygous	NC_000001.11:g.11992584G>T	CM041389	-	Recurrent pathogenic variant
MFN2 2/5	MFN2	1	11992584	MFN2	NM_014874.4	NP_055689.1	c.205G>T	p.Val69Phe	Heterozygous	NC_000001.11:g.11992584G>T	CM041389	-	Recurrent pathogenic variant
MFN2 2/6	MFN2	1	11992584	MFN2	NM_014874.4	NP_055689.1	c.205G>T	p.Val69Phe	Heterozygous	NC_000001.11:g.11992584G>T	CM041389	-	Recurrent pathogenic variant
MFN2 2/7	MFN2	1	11992584	MFN2	NM_014874.4	NP_055689.1	c.205G>T	p.Val69Phe	Heterozygous	NC_000001.11:g.11992584G>T	CM041389	-	Recurrent pathogenic variant
MFN2 2/8	MFN2	1	11992584	MFN2	NM_014874.4	NP_055689.1	c.205G>T	p.Val69Phe	Heterozygous	NC_000001.11:g.11992584G>T	CM041389	-	Recurrent pathogenic variant
MFN2 2/9	MFN2	1	11992584	MFN2	NM_014874.4	NP_055689.1	c.205G>T	p.Val69Phe	Heterozygous	NC_000001.11:g.11992584G>T	CM041389	-	Recurrent pathogenic variant
MFN2 2/10	MFN2	1	11992584	MFN2	NM_014874.4	NP_055689.1	c.205G>T	p.Val69Phe	Heterozygous	NC_000001.11:g.11992584G>T	CM041389	-	Recurrent pathogenic variant
MFN2 2/11	MFN2	1	11992584	MFN2	NM_014874.4	NP_055689.1	c.205G>T	p.Val69Phe	Heterozygous	NC_000001.11:g.11992584G>T	CM041389	-	Recurrent pathogenic variant
MFN2 2/12	MFN2	1	11992584	MFN2	NM_014874.4	NP_055689.1	c.205G>T	p.Val69Phe	Heterozygous	NC_000001.11:g.11992584G>T	CM041389	-	Recurrent pathogenic variant
MFN2 3/13	MFN2	1	12002033	MFN2	NM_014874.4	NP_055689.1	c.1090C>T	p.Arg364Trp	Heterozygous	NC_000001.11:g.12002033C>T	CM060340	-	Recurrent pathogenic variant
MFN2 4/14	MFN2	1	12002033	MFN2	NM_014874.4	NP_055689.1	c.1090C>T	p.Arg364Trp	Heterozygous	NC_000001.11:g.12002033C>T	CM060340	-	Recurrent pathogenic variant
MFN2 5/15	MFN2	1	11992689	MFN2	NM_014874.4	NP_055689.1	c.310C>T	p.Arg104Trp	Heterozygous	NC_000001.11:g.11992689C>T	CM083543	-	Recurrent pathogenic variant
MFN2 6/16	MFN2	1	11997348	MFN2	NM_014874.4	NP_055689.1	c.526G>A	p.Gly176Ser	Heterozygous	NC_000001.11:g.11997348G>A	CM158933	-	Recurrent pathogenic variant
MFN2 7/17	MFN2	1	12002033	MFN2	NM_014874.4	NP_055689.1	c.1090C>T	p.Arg364Trp	Heterozygous	NC_000001.11:g.12002033C>T	CM060340	-	Recurrent pathogenic variant
MFN2 8/18	MFN2	1	12002028	MFN2	NM_014874.4	NP_055689.1	c.1085C>T	p.Thr362Met	Heterozygous	NC_000001.11:g.12002028C>T	CM062856	-	Recurrent pathogenic variant
MFN2 9/19	MFN2	1	11999025	MFN2	NM_014874.4	NP_055689.1	c.746C>T	p.Ser249Phe	Heterozygous	NC_000001.11:g.11999025C>T	CM113756	-	Recurrent pathogenic variant
MFN2 10/20	MFN2	1	11996158	MFN2	NM_014874.4	NP_055689.1	c.314C>T	p.Thr105Met	Heterozygous	NC_000001.11:g.11996158C>T	CM050067	-	Recurrent pathogenic variant
MFN2 11/21	MFN2	1	11998835	MFN2	NM_014874.4	NP_055689.1	c.665T>C	p.Val222Ala	Heterozygous	NC_000001.11:g.11998835T>C	-	PM1, PM2, PM5, PP2, PP3	Novel likely pathogenic variant
MFN2 12/22	MFN2	1	11992659	MFN2	NM_014874.4	NP_055689.1	c.280C>T	p.Arg94Trp	Heterozygous	NC_000001.11:g.11992659C>T	CM060342	-	Recurrent pathogenic variant
MFN2 13/23	MFN2	1	11992659	MFN2	NM_014874.4	NP_055689.1	c.280C>T	p.Arg94Trp	Heterozygous	NC_000001.11:g.11992659C>T	CM060342	-	Recurrent pathogenic variant
MFN2 14/24	MFN2	1	12002033	MFN2	NM_014874.4	NP_055689.1	c.1090C>T	p.Arg364Trp	Heterozygous	NC_000001.11:g.12002033C>T	CM060340	-	Recurrent pathogenic variant
MFN2 15/25	MFN2	1	12001426	MFN2	NM_014874.4	NP_055689.1	c.842G>C	p.Cys281Ser	Heterozygous	NC_000001.11:g.12001426G>C	CM158932	-	Recurrent pathogenic variant
MFN2 15/26	MFN2	1	12001426	MFN2	NM_014874.4	NP_055689.1	c.842G>C	p.Cys281Ser	Heterozygous	NC_000001.11:g.12001426G>C	CM158932	-	Recurrent pathogenic variant
MFN2 16/27	MFN2	1	12002033	MFN2	NM_014874.4	NP_055689.1	c.1090C>T	p.Arg364Trp	Heterozygous	NC_000001.11:g.12002033C>T	CM060340	-	Recurrent pathogenic variant
MFN2 17/28	MFN2	1	12002028	MFN2	NM_014874.4	NP_055689.1	c.1085C>T	p.Thr362Met	Heterozygous	NC_000001.11:g.12002028C>T	CM062856	-	Recurrent pathogenic variant
MFN2 18/29	MFN2	1	12004835	MFN2	NM_014874.4	NP_055689.1	c.1403G>A	p.Arg468His	Heterozygous	NC_000001.11:g.12004835G>A	CM062867	-	Recurrent pathogenic variant
MFN2 19/30	MFN2	1	12011520	MFN2	NM_014874.4	NP_055689.1	c.2229T>G	p.Ser743Arg	Heterozygous	NC_000001.11:g.12011520T>G	CM148544	-	Recurrent pathogenic variant
MFN2 20/31	MFN2	1	11997316	MFN2	NM_014874.4	NP_055689.1	c.494A>G / c.1403G>A	p.His165Arg /p.Arg468His	Compound heterozygous	NC_000001.11:g.11997316A>G / NC_000001.11:g.12004835G>A	CM062861 / CM062867	-	Recurrent pathogenic variant
MFN2 21/32	MFN2	1	11997348	MFN2	NM_014874.4	NP_055689.1	c.526G>A	p.Gly176Ser	Homozygous	NC_000001.11:g.11997348G>A	CM158933	-	Recurrent pathogenic variant
MFN2 22/33	MFN2	1	11992650	MFN2	NM_014874.4	NP_055689.1	c.271G>T	p.Val91Leu	Homozygous	NC_000001.11:g.11992650G>T	-	PS4, PM1, PM2 PP2	Novel likely pathogenic variant
MFN2 23/34	MFN2	1	12009641	MFN2	NM_014874.4	NP_055689.1	c.2119C>T	p.Arg707Trp	Homozygous	NC_000001.11:g.12009641C>T	CM081695	-	Recurrent pathogenic variant
MFN2 24/35	MFN2	1	12009641	MFN2	NM_014874.4	NP_055689.1	c.2119C>T	p.Arg707Trp	Homozygous	NC_000001.11:g.12009641C>T	CM081695	-	Recurrent pathogenic variant
TRPV4 1/1	TRPV4	12	109803009	TRPV4	NM_021625.5	NP_067638.3	c.694C>T	p.Arg232Cys	Heterozygous	NC_000012.12:g.109803009G>A	CM103191	-	Recurrent pathogenic variant
TRPV4 2/2	TRPV4	12	109803009	TRPV4	NM_021625.5	NP_067638.3	c.694C>T	p.Arg232Cys	Heterozygous	NC_000012.12:g.109803009G>A	CM103191	-	Recurrent pathogenic variant
TRPV4 3/3	TRPV4	12	109798823	TRPV4	NM_021625.5	NP_067638.3	c.943C>T	p.Arg315Trp	Heterozygous	NC_000012.12:g.109798823G>A	CM100595	-	Recurrent pathogenic variant
TRPV4 4/4	TRPV4	12	109798823	TRPV4	NM_021625.5	NP_067638.3	c.943C>T	p.Arg315Trp	Heterozygous	NC_000012.12:g.109798823G>A	CM100595	-	Recurrent pathogenic variant
KIF1B 1/1	KIF1B	1	10297238	KIF1B	NM_001365951.3	NP_001352880.1	c.2107C>T	p.Gln703*	Heterozygous	NC_000001.11:g.10297238C>T	-	PVS1, PM2	Novel likely pathogenic variant
NEFH 1/1	NEFH	22	29490693	NEFH	NM_021076.4	NP_066554.2	c.3057dup	p.Lys1020Glufs*43	Heterozygous	NC_000022.11:g.29490697dup	CI185117	-	Recurrent pathogenic variant
NEFL 1/1	NEFL	8	24956462	NEFL	NM_006158.5	NP_006149.2	c.54C>A	p.Tyr18*	Homozygous	NC_000008.11:g.24956462G>T	-	PVS1, PS4, PM2	Novel pathogenic variant
NEFL 2/2	NEFL	8	24956462	NEFL	NM_006158.5	NP_006149.2	c.293A>G	p.Asn98Ser	Heterozygous	NC_000008.11:g.24956223T>C	CM024132	-	Recurrent pathogenic variant
HSPB1 1/1	HSPB1	7	76303994	HSPB1	NM_001540.5	NP_001531.1	c.439_440insC	p.Gly147Alafs*14	Heterozygous	NC_000007.14:g.76303994_76303995insC	-	PVS1, PM2	Novel likely pathogenic variant
LRSAM1 1/1	LRSAM1	9	127502772	LRSAM1	NM_001005373.4	NP_001005373.1	c.2047del	p.Ala683Profs*3	Heterozygous	NC_000009.12:g.127502772del	-	PVS1, PM2	Novel likely pathogenic variant
ATP1A1 1/1	ATP1A1	1	116393709	ATP1A1	NM_000701.8	NP_000692.2	c.1646G>A	p.Gly549Glu	Heterozygous	NC_000001.11:g.116393709G>A	-	PM2, PM5, PP2, PP3, PS2	Novel pathogenic variant
INF2 1/1	INF2	14	104701675	INF2	NM_022489.4	NP_071934.3	c.310T>C	p.Cys104Arg	Heterozygous	NC_000014.9:g.104701675T>C	CM1110958	-	Recurrent pathogenic variant
INF2 2/2	INF2	14	104701595	INF2	NM_022489.4	NP_071934.3	c.230T>C	p.Leu77Pro	Heterozygous	NC_000014.9:g.104701595T>C	CM128398	-	Recurrent pathogenic variant
GDAP1 1/1	GDAP1	8	74360308	GDAP1	NM_018972.4	NP_061845.2	c.482G>A	p.Arg161His	Homozygous	NC_000008.11:g.74360308G>A	CM020375	-	Recurrent pathogenic variant
GDAP1 1/2	GDAP1	8	74360308	GDAP1	NM_018972.4	NP_061845.2	c.482G>A	p.Arg161His	Homozygous	NC_000008.11:g.74360308G>A	CM020375	-	Recurrent pathogenic variant
GDAP1 1/3	GDAP1	8	74360308	GDAP1	NM_018972.4	NP_061845.2	c.482G>A	p.Arg161His	Homozygous	NC_000008.11:g.74360308G>A	CM020375	-	Recurrent pathogenic variant
GDAP1 2/4	GDAP1	8	74360271	GDAP1	NM_018972.4	NP_061845.2	c.445G>T	p.Asp149Tyr	Homozygous	NC_000008.11:g.74360271G>T	CM044890	-	Recurrent pathogenic variant
GDAP1 2/5	GDAP1	8	74360271	GDAP1	NM_018972.4	NP_061845.2	c.445G>T	p.Asp149Tyr	Homozygous	NC_000008.11:g.74360271G>T	CM044890	-	Recurrent pathogenic variant
GDAP1 3/6	GDAP1	8	74360284	GDAP1	NM_018972.4	NP_061845.2	c.458C>T	p.Pro153Leu	Homozygous	NC_000008.11:g.74360284C>T	CM077286	-	Recurrent pathogenic variant
GDAP1 3/7	GDAP1	8	74360284	GDAP1	NM_018972.4	NP_061845.2	c.458C>T	p.Pro153Leu	Homozygous	NC_000008.11:g.74360284C>T	CM077286	-	Recurrent pathogenic variant
GDAP1 4/8	GDAP1	8	75276388	GDAP1	NM_018972.4	NP_061845.2	c.864del	p.Phe289Leufs*5	Homozygous	NC_000008.10:g.75276389del	-	PVS1, PM2	Novel likely pathogenic variant
GDAP1 5/9	GDAP1	8	74360271	GDAP1	NM_018972.4	NP_061845.2	c.445G>T	p.Asp149Tyr	Homozygous	NC_000008.11:g.74360271G>T	CM044890	-	Recurrent pathogenic variant
GDAP1 6/10	GDAP1	8	74360271	GDAP1	NM_018972.4	NP_061845.2	c.445G>T	p.Asp149Tyr	Homozygous	NC_000008.11:g.74360271G>T	CM044890	-	Recurrent pathogenic variant
GDAP1 6/11	GDAP1	8	74360271	GDAP1	NM_018972.4	NP_061845.2	c.445G>T	p.Asp149Tyr	Homozygous	NC_000008.11:g.74360271G>T	CM044890	-	Recurrent pathogenic variant
GDAP1 7/12	GDAP1	8	-	GDAP1	NM_018972.4	NP_061845.2	del_int5_ex6_3UTR	-	Homozygous	-	CG149962	-	Recurrent pathogenic variant
GDAP1 8/13	GDAP1	8	75263565	GDAP1	NM_018972.4	NP_061845.2	c.174_176delinsTG	p.Pro59Alafs*2	Homozygous	NC_000008.10:g.75263565_75263567delinsTG	CX083408	-	Recurrent pathogenic variant
GDAP1 9/14	GDAP1	8	74364072	GDAP1	NM_018972.4	NP_061845.2	c.786del	p.Phe263Leufs*22	Homozygous	NC_000008.11:g.74364076del	CD023843	-	Recurrent pathogenic variant
GDAP1 10/15	GDAP1	8	74364072	GDAP1	NM_018972.4	NP_061845.2	c.786del	p.Phe263Leufs*22	Homozygous	NC_000008.11:g.74364076del	CD023843	-	Recurrent pathogenic variant
GDAP1 11/16	GDAP1	8	74351330	GDAP1	NM_018972.4	NP_061845.2	c.174_176delinsTG	p.Pro59Alafs*2	Homozygous	NC_000008.11:g.74351330_74351332delinsTG	CX083408	-	Recurrent pathogenic variant
GDAP1 12/17	GDAP1	8	74364156	GDAP1	NM_018972.4	NP_061845.2	c.866T>C	p.Phe289Ser	Homozygous	NC_000008.11:g.74364156T>C	-	PM1, PM2, PP1, PP2, PP3	Novel likely pathogenic variant
GDAP1 13/18	GDAP1	8	74364072	GDAP1	NM_018972.4	NP_061845.2	c.786del	p.Phe263Leufs*22	Homozygous	NC_000008.11:g.74364076del	CD023843	-	Recurrent pathogenic variant
MTMR2 1/1	MTMR2	11	95850723	MTMR2	NM_016156.6	NP_057240.3	c.681_682ins446	p.Thr228fs*275	Homozygous	-	CN045033	-	Recurrent pathogenic variant
MTMR2 2/2	MTMR2	11	95849822	MTMR2	NM_016156.6	NP_057240.3	c.841_844del	p.Ile281LeufsTer10	Homozygous	NC_000011.10:g.95849825_95849828del	CD044980	-	Recurrent pathogenic variant
MTMR2 3/3	MTMR2	11	95844996	MTMR2	NM_016156.6	NP_057240.3	c.1343T>C	p.Leu448Pro	Homozygous	NC_000011.10:g.95844996A>G	CM149941	-	Recurrent pathogenic variant
MTMR2 4/4	MTMR2	11	95844996	MTMR2	NM_016156.6	NP_057240.3	c.1343T>C	p.Leu448Pro	Homozygous	NC_000011.10:g.95844996A>G	CM149941	-	Recurrent pathogenic variant
MTMR2 4/5	MTMR2	11	95835412	MTMR2	NM_016156.6	NP_057240.3	c.1810C>T	p.Arg604*	Homozygous	NC_000011.10:g.95835412G>A	rs138746296	-	Recurrent pathogenic variant
SBF2 1/1	SBF2	11	9968404	SBF2	NM_030962.4	NP_112224.1	c.1537C>T	p.Gln513*	Homozygous	NC_000011.10:g.9968404G>A	CM117600	-	Recurrent pathogenic variant
SBF2 2/2	SBF2	11	9789259	SBF2	NM_030962.4	NP_112224.1	c.4782T>G	p.Tyr1594*	Homozygous	NC_000011.10:g.9789259A>C	CM118093	-	Recurrent pathogenic variant
SH3TC2 1/1	SH3TC2	5	149027393	SH3TC2	NM_024577.4	NP_078853.2	c.2339T>C	p.Leu780Pro	Homozygous	NC_000005.10:g.149027393A>G	CM149963	-	Recurrent pathogenic variant
SH3TC2 1/2	SH3TC2	5	149027393	SH3TC2	NM_024577.4	NP_078853.2	c.2339T>C	p.Leu780Pro	Homozygous	NC_000005.10:g.149027393A>G	CM149963	-	Recurrent pathogenic variant
SH3TC2 2/3	SH3TC2	5	149026872	SH3TC2	NM_024577.4	NP_078853.2	c.2860C>T	p.Arg954*	Homozygous	NC_000005.10:g.149026872G>A	CM033084	-	Recurrent pathogenic variant
SH3TC2 2/4	SH3TC2	5	149026872	SH3TC2	NM_024577.4	NP_078853.2	c.2860C>T	p.Arg954*	Homozygous	NC_000005.10:g.149026872G>A	CM033084	-	Recurrent pathogenic variant
SH3TC2 3/5	SH3TC2	5	149027835	SH3TC2	NM_024577.4	NP_078853.2	c.1894_1897delinsAAA	p.Glu632Lysfs*13	Homozygous	NC_000005.10:g.149027835_149027838delinsTTT	CX117975	-	Recurrent pathogenic variant
SH3TC2 4/6	SH3TC2	5	149008987	SH3TC2	NM_024577.4	NP_078853.2	c.3341del	p.Pro1114Leufs*2	Homozygous	NC_000005.10:g.149008989del	CD033248	-	Recurrent pathogenic variant
SH3TC2 4/7	SH3TC2	5	149008987	SH3TC2	NM_024577.4	NP_078853.2	c.3341del	p.Pro1114Leufs*2	Homozygous	NC_000005.10:g.149008989del	CD033248	-	Recurrent pathogenic variant
SH3TC2 5/8	SH3TC2	5	149027763	SH3TC2	NM_024577.4	NP_078853.2	c.1969G>A	p.Glu657Lys	Homozygous	NC_000005.10:g.149027763C>T	CM033081	-	Recurrent pathogenic variant
SH3TC2 6/9	SH3TC2	5	149027983	SH3TC2	NM_024577.4	NP_078853.2	c.1747_1748del	p.Arg583Alafs*4	Homozygous	NC_000005.10:g.149027986_149027987del	CD033246	-	Recurrent pathogenic variant
SH3TC2 7/10	SH3TC2	5	149028146	SH3TC2	NM_024577.4	NP_078853.2	c.1586G>A	p.Arg529His	Homozygous	NC_000005.10:g.149028146C>T	CM200485	-	Recurrent pathogenic variant
SH3TC2 8/11	SH3TC2	5	149026872	SH3TC2	NM_024577.4	NP_078853.2	c.2860C>T	p.Arg954*	Homozygous	NC_000005.10:g.149026872G>A	CM033084	-	Recurrent pathogenic variant
SH3TC2 9/12	SH3TC2	5	149027983	SH3TC2	NM_024577.4	NP_078853.2	c.1747_1748del	p.Arg583Alafs*4	Homozygous	NC_000005.10:g.149027986_149027987del	CD033246	-	Recurrent pathogenic variant
SH3TC2 10/13	SH3TC2	5	149027816	SH3TC2	NM_024577.4	NP_078853.2	c.1915del	p.Ala639Profs*6	Homozygous	NC_000005.10:g.149027818del	CD149965	-	Recurrent pathogenic variant
SH3TC2 11/14	SH3TC2	5	149028213 / 149027393	SH3TC2	NM_024577.4	NP_078853.2	c.1517_1518del /c.2339T>C	p.Glu506Valfs*57 / p.Leu780Pro	Compound heterozygous	NC_000005.10:g.149028215_149028216del / NC_000005.10:g.149027393A>G	- / CM149963	PVS1, PM2, PM3 / -	Novel pathogenic variant / Recurrent pathogenic variant
SH3TC2 12/15	SH3TC2	5	149008987	SH3TC2	NM_024577.4	NP_078853.2	c.3341del	p.Pro1114Leufs*2	Homozygous	NC_000005.10:g.149008989del	CD033248	-	Recurrent pathogenic variant
SH3TC2 13/16	SH3TC2	5	149027393	SH3TC2	NM_024577.4	NP_078853.2	c.2339T>C	p.Leu780Pro	Homozygous	NC_000005.10:g.149027393A>G	CM149963	-	Recurrent pathogenic variant
SH3TC2 13/17	SH3TC2	5	149027393	SH3TC2	NM_024577.4	NP_078853.2	c.2339T>C	p.Leu780Pro	Homozygous	NC_000005.10:g.149027393A>G	CM149963	-	Recurrent pathogenic variant
SH3TC2 14/18	SH3TC2	5	149028311	SH3TC2	NM_024577.4	NP_078853.2	c.1421T>C	p.Leu474Pro	Homozygous	NC_000005.10:g.149028311A>G	-	PM2, PP1, PP3, PP4	Novel likely pathogenic variant
SH3TC2 15/19	SH3TC2	5	149027983	SH3TC2	NM_024577.4	NP_078853.2	c.1747_1748del	p.Arg583Alafs*4	Homozygous	NC_000005.10:g.149027986_149027987del	CD033246	-	Recurrent pathogenic variant
SH3TC2 16/20	SH3TC2	5	149010272 /149040602	SH3TC2	NM_024577.4	NP_078853.2	c.3325C>T / c.805+2T>C	p.Arg1109* / -	Compound heterozygous	NC_000005.10:g.149010272G>A / NC_000005.10:g.149040602A>G	CM054858 / CS1411896	-	Recurrent pathogenic variant
SH3TC2 17/21	SH3TC2	5	149027835	SH3TC2	NM_024577.4	NP_078853.2	c.1894_1897delinsAAA	p.Glu632Lysfs*13	Homozygous	NC_000005.10:g.149027835_149027838delinsTTT	CX117975	-	Recurrent pathogenic variant
SH3TC2 18/22	SH3TC2	5	149026872	SH3TC2	NM_024577.4	NP_078853.2	c.2860C>T	p.Arg954*	Homozygous	NC_000005.10:g.149026872G>A	CM033084	-	Recurrent pathogenic variant
NDRG1 1/1	NDRG1	8	133258374	NDRG1	NM_006096.4	NP_006087.2	c.442C>T	p.Arg148*	Homozygous	NC_000008.11:g.133258374G>A	CM001817	-	Recurrent pathogenic variant
NDRG1 2/2	NDRG1	8	133258374	NDRG1	NM_006096.4	NP_006087.2	c.442C>T	p.Arg148*	Homozygous	NC_000008.11:g.133258374G>A	CM001817	-	Recurrent pathogenic variant
NDRG1 3/3	NDRG1	8	133262136	NDRG1	NM_006096.4	NP_006087.2	c.237C>A	p.Tyr79*	Homozygous	NC_000008.11:g.133262136G>T	-	PVS1, PM2, PM3, PP1	Novel pathogenic variant
NDRG1 4/4	NDRG1	8	133258374	NDRG1	NM_006096.4	NP_006087.2	c.442C>T	p.Arg148*	Homozygous	NC_000008.11:g.133258374G>A	CM001817	-	Recurrent pathogenic variant
PRX 1/1	PRX	19	40395144	PRX	NM_181882.3	NP_870998.2	c.3208C>T	p.Arg1070*	Homozygous	NC_000019.10:g.40395144G>A	CM044034	-	Recurrent pathogenic variant
PRX 2/2	PRX	19	40395144	PRX	NM_181882.3	NP_870998.2	c.3208C>T	p.Arg1070*	Homozygous	NC_000019.10:g.40395144G>A	CM044034	-	Recurrent pathogenic variant
PRX 3/3	PRX	19	40396062	PRX	NM_181882.3	NP_870998.2	c.2289del	p.Asp765Thrfs*10	Homozygous	NC_000019.10:g.40396064del	CD011187	-	Recurrent pathogenic variant
PRX 4/4	PRX	19	40395144	PRX	NM_181882.3	NP_870998.2	c.3208C>T	p.Arg1070*	Homozygous	NC_000019.10:g.40395144G>A	CM044034	-	Recurrent pathogenic variant
FGD4 1/1	FGD4	12	32633559	FGD4	NM_139241.3	NP_640334.2	c.1772G>A	p.Trp591*	Homozygous	NC_000012.12:g.32633559G>A	CM149934	-	Recurrent pathogenic variant
FGD4 1/2	FGD4	12	32633559	FGD4	NM_139241.3	NP_640334.2	c.1772G>A	p.Trp591*	Homozygous	NC_000012.12:g.32633559G>A	CM149934	-	Recurrent pathogenic variant
FGD4 2/3	FGD4	12	32598566	FGD4	NM_139241.3	NP_640334.2	c.670C>T	p.Arg224*	Homozygous	NC_000012.12:g.32598566C>T	CM073065	-	Recurrent pathogenic variant
HK1 1/1	HK1	10	69384348	HK1	NM_000188.3	NP_000179.2	c.1586T>G	p.Leu529Trp	Homozygous	NC_000010.11:g.69384348T>G	-	PM2, PM5, PP2, PP3	Novel likely pathogenic variant
HK1 2/2	HK1	10	69288762 / 69382487-69409075	HK1	NM_001358263.1	NP_001345192.1	c.19C>T / g.69382487-69409075del	p.Arg7* / deletion of exons 15-23	Compound heterozygous	NC_000010.11:69288762:C>T / NC_000010.11:69382487_69409075del	rs779250530 / -	- / 1A, 2A-2E, 3A	Recurrent pathogenic variant / Novel likely pathogenic variant
MME 1/1	MME	3	155116750	MME	NM_007289.4	NP_009220.2	c.531del	p.Lys177Asnfs*15	Homozygous	NC_000003.12:g.155116755del	rs1190163112	-	Recurrent pathogenic variant
MME 2/2	MME	3	155116750	MME	NM_007289.4	NP_009220.2	c.531del	p.Lys177Asnfs*15	Homozygous	NC_000003.12:g.155116755del	rs1190163112	-	Recurrent pathogenic variant
SORD 1/1	SORD	15	45069018	SORD	NM_003104.6	NP_003095.2	c.757del	p.Ala253Glnfs*27	Homozygous	NC_000015.10:g.45069023del	rs55901542	-	Recurrent pathogenic variant
SORD 2/2	SORD	15	45069018	SORD	NM_003104.6	NP_003095.2	c.757del	p.Ala253Glnfs*27	Homozygous	NC_000015.10:g.45069023del	rs55901542	-	Recurrent pathogenic variant
HINT1 1/1	HINT1	5	131165106	HINT1	NM_005340.7	NP_005331.1	c.99del	p.Phe33Leufs*22	Homozygous	NC_000005.10:g.131165111del	-	PVS1, PM2, PP1	Novel pathogenic variant
HINT1 2/2	HINT1	5	131159460	HINT1	NM_005340.7	NP_005331.1	c.368G>A	p.Trp123*	Homozygous	NC_000005.10:g.131159460C>T	CM128652	-	Recurrent pathogenic variant
HINT1 2/3	HINT1	5	131159460	HINT1	NM_005340.7	NP_005331.1	c.368G>A	p.Trp123*	Homozygous	NC_000005.10:g.131159460C>T	CM128652	-	Recurrent pathogenic variant
HINT1 2/4	HINT1	5	131159460	HINT1	NM_005340.7	NP_005331.1	c.368G>A	p.Trp123*	Homozygous	NC_000005.10:g.131159460C>T	CM128652	-	Recurrent pathogenic variant
HINT1 3/5	HINT1	5	131159494	HINT1	NM_005340.7	NP_005331.1	c.334C>A	p.His112Asn	Homozygous	NC_000005.10:g.131159494G>T	CM128648	-	Recurrent pathogenic variant
HINT1 4/6	HINT1	5	131165096	HINT1	NM_005340.7	NP_005331.1	c.110G>C	p.Arg37Pro	Homozygous	NC_000005.10:g.131165096C>G	CM128644	-	Recurrent pathogenic variant
HINT1 4/7	HINT1	5	131165096	HINT1	NM_005340.7	NP_005331.1	c.110G>C	p.Arg37Pro	Homozygous	NC_000005.10:g.131165096C>G	CM128644	-	Recurrent pathogenic variant
HINT1 5/8	HINT1	5	131165096	HINT1	NM_005340.7	NP_005331.1	c.110G>C	p.Arg37Pro	Homozygous	NC_000005.10:g.131165096C>G	CM128644	-	Recurrent pathogenic variant
HINT1 5/9	HINT1	5	131165096	HINT1	NM_005340.7	NP_005331.1	c.110G>C	p.Arg37Pro	Homozygous	NC_000005.10:g.131165096C>G	CM128644	-	Recurrent pathogenic variant
HINT1 6/10	HINT1	5	131165096	HINT1	NM_005340.7	NP_005331.1	c.110G>C	p.Arg37Pro	Homozygous	NC_000005.10:g.131165096C>G	CM128644	-	Recurrent pathogenic variant
IGHMBP2 1/1	IGHMBP2	11	68911530	IGHMBP2	NM_002180.3	NP_002171.2	c.638A>G	p.His213Arg	Homozygous	NC_000011.10:g.68911530A>G	CM012771	-	Recurrent pathogenic variant
MCM3AP 1/1	MCM3AP	21	46272741	MCM3AP	NM_003906.5	NP_003897.2	c.2285T>C	p.Met762Thr	Homozygous	NC_000021.9:g.46272741A>G	CM1710082	-	Recurrent pathogenic variant
MCM3AP 1/2	MCM3AP	21	46272741	MCM3AP	NM_003906.5	NP_003897.2	c.2285T>C	p.Met762Thr	Homozygous	NC_000021.9:g.46272741A>G	CM1710082	-	Recurrent pathogenic variant
SACS 1/1	SACS	13	23332331	SACS	NM_014363.6	NP_055178.3	c.11542_11544del	p.Ile3848del	Homozygous	NC_000013.11:g.23332336_23332338del	CD138561	-	Recurrent pathogenic variant
SLC12A6 1/1	SLC12A6	15	34255375	SLC12A6	NM_001365088.1	NP_001352017.1	c.762del	p.Phe254Leufs*2	Homozygous	NC_000015.10:g.34255378del	-	PVS1, PM2	Novel likely pathogenic variant
MPV17 1/1	MPV17	2	27313058	MPV17	NM_002437.5	NP_002428.1	c.122G>A	p.Arg41Gln	Homozygous	NC_000002.12:g.27313058C>T	CM1510714	-	Recurrent pathogenic variant
MTRFR 1/1	MTRFR	12	123253688	MTRFR	NM_152269.5	NP_689482.1	c.18_21del	p.Leu6Phefs*7	Homozygous	NC_000012.12:g.123253692_123253695del	-	PVS1, PM2, PM3, PP1	Novel pathogenic variant
GJB1 1/1	GJB1	X	71224249	GJB1	NM_000166.6	NP_000157.1	c.542T>C	p.Val181Ala	Hemizygous	NC_000023.11:g.71224249T>C	CM034817	-	Recurrent pathogenic variant
GJB1 2/2	GJB1	X	71223750	GJB1	NM_000166.6	NP_000157.1	c.43C>T	p.Arg15Trp	Hemizygous	NC_000023.11:g.71223750C>T	CM970654	-	Recurrent pathogenic variant
GJB1 3/3	GJB1	X	71224338	GJB1	NM_000166.6	NP_000157.1	c.631T>C	p.Tyr211His	Hemizygous	NC_000023.11:g.71224338T>C	CM004050	-	Recurrent pathogenic variant
GJB1 4/4	GJB1	X	71223833	GJB1	NM_000166.6	NP_000157.1	c.126T>A	p.Ser42Arg	Hemizygous	NC_000023.11:g.71223833T>A	-	PM1, PM2, PM5, PP2	Novel likely pathogenic variant
GJB1 5/5	GJB1	X	71223931	GJB1	NM_000166.6	NP_000157.1	c.224G>A	p.Arg75Gln	Hemizygous	NC_000023.11:g.71223931G>A	CM960748	-	Recurrent pathogenic variant
GJB1 6/6	GJB1	X	71223784	GJB1	NM_000166.6	NP_000157.1	c.77C>A	p.Ser26*	Hemizygous	NC_000023.11:g.71223784C>A	CM994202	-	Recurrent pathogenic variant
GJB1 6/7	GJB1	X	71223784	GJB1	NM_000166.6	NP_000157.1	c.77C>A	p.Ser26*	Heterozygous	NC_000023.11:g.71223784C>A	CM994202	-	Recurrent pathogenic variant
GJB1 7/8	GJB1	X	71224263	GJB1	NM_000166.6	NP_000157.1	c.556G>A	p.Glu186Lys	Heterozygous	NC_000023.11:g.71224263G>A	CM930323	-	Recurrent pathogenic variant
GJB1 8/9	GJB1	X	71224321	GJB1	NM_000166.6	NP_000157.1	c.614A>G	p.Asn205Ser	Hemizygous	NC_000023.11:g.71224321A>G	CM980921	-	Recurrent pathogenic variant
GJB1 8/10	GJB1	X	71224321	GJB1	NM_000166.6	NP_000157.1	c.614A>G	p.Asn205Ser	Heterozygous	NC_000023.11:g.71224321A>G	CM980921	-	Recurrent pathogenic variant
GJB1 9/11	GJB1	X	71223690	GJB1	NM_000166.6	NP_000157.1	c.-16-2A>G	-	Hemizygous	NC_000023.11:g.71223690A>G	rs751230398	-	Recurrent pathogenic variant
GJB1 10/12	GJB1	X	71224086	GJB1	NM_000166.6	NP_000157.1	c.379A>C	p.Ile127Leu	Hemizygous	NC_000023.11:g.71224086A>C	-	PM1, PM2, PM5, PP1, PP2, PP3	Novel likely pathogenic variant
GJB1 10/13	GJB1	X	71224086	GJB1	NM_000166.6	NP_000157.1	c.379A>C	p.Ile127Leu	Hemizygous	NC_000023.11:g.71224086A>C	-	PM1, PM2, PM5, PP1, PP2, PP3	Novel likely pathogenic variant
GJB1 11/14	GJB1	X	71223690	GJB1	NM_000166.6	NP_000157.1	c.-16-2A>G	-	Hemizygous	NC_000023.11:g.71223690A>G	rs751230398	-	Recurrent pathogenic variant
GJB1 12/15	GJB1	X	71223978	GJB1	NM_000166.6	NP_000157.1	c.271G>A	p.Val91Met	Hemizygous	NC_000023.11:g.71223978G>A	CM004047	-	Recurrent pathogenic variant
GJB1 13/16	GJB1	X	71223751	GJB1	NM_000166.6	NP_000157.1	c.44G>A	p.Arg15Gln	Hemizygous	NC_000023.11:g.71223751G>A	CM940828	-	Recurrent pathogenic variant
GJB1 14/17	GJB1	X	71224249	GJB1	NM_000166.6	NP_000157.1	c.542T>C	p.Val181Ala	Heterozygous	NC_000023.11:g.71224249T>C	CM034817	-	Recurrent pathogenic variant
GJB1 14/18	GJB1	X	71224249	GJB1	NM_000166.6	NP_000157.1	c.542T>C	p.Val181Ala	Heterozygous	NC_000023.11:g.71224249T>C	CM034817	-	Recurrent pathogenic variant
GJB1 14/19	GJB1	X	71224249	GJB1	NM_000166.6	NP_000157.1	c.542T>C	p.Val181Ala	Hemizygous	NC_000023.11:g.71224249T>C	CM034817	-	Recurrent pathogenic variant
GJB1 15/20	GJB1	X	71224263	GJB1	NM_000166.6	NP_000157.1	c.556G>A	p.Glu186Lys	Hemizygous	NC_000023.11:g.71224263G>A	CM930323	-	Recurrent pathogenic variant
GJB1 16/21	GJB1	X	71224179	GJB1	NM_000166.6	NP_000157.1	c.472C>A	p.Pro158Thr	Hemizygous	NC_000023.11:g.71224179C>A	-	PM1, PM2, PM5, PP2, PP3	Novel likely pathogenic variant
GJB1 17/22	GJB1	X	71223978	GJB1	NM_000166.6	NP_000157.1	c.271G>A	p.Val91Met	Hemizygous	NC_000023.11:g.71223978G>A	CM004047	-	Recurrent pathogenic variant
GJB1 18/23	GJB1	X	71224086	GJB1	NM_000166.6	NP_000157.1	c.379A>C	p.Ile127Leu	Heterozygous	NC_000023.11:g.71224086A>C	-	PM1, PM2, PM5, PP1, PP2, PP3	Novel likely pathogenic variant
GJB1 19/24	GJB1	X	71224225	GJB1	NM_000166.6	NP_000157.1	c.518G>T	p.Cys173Phe	Hemizygous	NC_000023.11:g.71224225G>T	CM070941	-	Recurrent pathogenic variant
GJB1 20/25	GJB1	X	71223750	GJB1	NM_000166.6	NP_000157.1	c.43C>T	p.Arg15Trp	Heterozygous	NC_000023.11:g.71223750C>T	CM970654	-	Recurrent pathogenic variant
GJB1 21/26	GJB1	X	71224395	GJB1	NM_000166.6	NP_000157.1	c.688C>T	p.Arg230Cys	Heterozygous	NC_000023.11:g.71224395C>T	CM973189	-	Recurrent pathogenic variant
GJB1 22/27	GJB1	X	71223690	GJB1	NM_000166.6	NP_000157.1	c.-16-2A>G	-	Hemizygous	NC_000023.11:g.71223690A>G	rs751230398	-	Recurrent pathogenic variant
GJB1 23/28	GJB1	X	71224482	GJB1	NM_000166.6	NP_000157.1	c.776dup	p.Lys260Glufs*16	Heterozygous	NC_000023.11:g.71224483dup	-	PVS1, PM2, PP1	Novel likely pathogenic variant
GJB1 23/29	GJB1	X	71224482	GJB1	NM_000166.6	NP_000157.1	c.776dup	p.Lys260Glufs*16	Hemizygous	NC_000023.11:g.71224483dup	-	PVS1, PM2, PP1	Novel likely pathogenic variant
GJB1 24/30	GJB1	X	71223744	GJB1	NM_000166.6	NP_000157.1	c.37G>A	p.Val13Met	Heterozygous	NC_000023.11:g.71223744G>A	CM973155	-	Recurrent pathogenic variant
GJB1 25/31	GJB1	X	71224179	GJB1	NM_000166.6	NP_000157.1	c.472C>T	p.Pro158Ser	Heterozygous	NC_000023.11:g.71224179C>T	CM994210	-	Recurrent pathogenic variant
GJB1 26/32	GJB1	X	71223780	GJB1	NM_000166.6	NP_000157.1	c.73C>T	p.Leu25Phe	Hemizygous	NC_000023.11:g.71223780C>T	CM970656	-	Recurrent pathogenic variant
FXN 1/1	FXN	9	69072622	FXN	NM_000144.5	NP_000135.2	c.493C>T	p.Arg165Cys	Homozygous	NC_000009.12:g.69072622C>T	rs138034837	-	Recurrent pathogenic variant
SPG7 1/1	SPG7	16	89531964 / 89548000	SPG7	NM_003119.4	NP_003110.1	c.1048C>A / c.1553-2_1553-1del	p.Pro350Thr / -	Compound heterozygous	NC_000016.10:g.89531964C>A / NC_000016.10:g.89548000CAG>C	rs199789849/rs772828460	-	Recurrent pathogenic variant/Recurrent pathogenic variant
SPG7 2/2	SPG7	16	89524083	SPG7	NM_003119.4	NP_003110.1	c.454A>G	p.Met152Val	Homozygous	NC_000016.10:g.89524083A>G	rs146186857	-	Recurrent pathogenic variant
ATM 1/1	ATM	11	108258985 / 108281168	ATM	NM_000051.4	NP_000042.3	c.2377-1G>A / c.3576G>A	- / p.Lys1192=	Compound heterozygous	NC_000011.10:g.108258985G>A / NC_000011.10:g.108281168G>A	- / rs587776551	PVS1, PM2, PM3 / -	Novel likely pathogenic variant / Recurrent pathogenic variant
